# Supplementary material for: Unlike Pancreatic Cancer Cells Pancreatic Cancer Associated Fibroblasts Display Minimal Gene Induction after 5-Aza-2′-Deoxycytidine
Source: PLoS One. 2012 Sep 11;7(9):e43456. doi: 10.1371/journal.pone.0043456 (PMC3439436; doi:10.1371/journal.pone.0043456)
Supplement: Table S1 — Genes induced by 5-aza-dC and overexpressed in pancreatic CAFs relative to control fibroblasts. (XLSX) [file pone.0043456.s004.xlsx]

## Sheet: Sheet1
Supplemental Table 1. Genes induced by 5-aza-dC and overexpressed in pancreatic CAFs relative to control fibroblasts
Gene symbol	Gene Assignment
GJA1	NM_000165 // GJA1 // gap junction protein, alpha 1
KRT14	NM_000526 // KRT14 // keratin 14
RPS19	NM_001022 // RPS19 // ribosomal protein S19
SPP1	NM_001040058 // SPP1 // secreted phosphoprotein 1
ACTG2	NM_001615 // ACTG2 // actin, gamma 2, smooth muscle, enteric
HAPLN1	NM_001884 // HAPLN1 // hyaluronan and proteoglycan link protein 1
KRT83	NM_002282 // KRT83 // keratin 83
NDN	NM_002487 // NDN // necdin homolog (mouse)
NDUFB3	NM_002491 // NDUFB3 // NADH dehydrogenase (ubiquinone) 1 beta subcomplex
OR1D2	NM_002548 // OR1D2 // olfactory receptor, family 1, subfamily D, member 2
CCL21	NM_002989 // CCL21 // chemokine (C-C motif) ligand 21
MFAP5	NM_003480 // MFAP5 // microfibrillar associated protein 5
OR1E1	NM_003553 // OR1E1 // olfactory receptor, family 1, subfamily E, member 1
TNFRSF10C	NM_003841 // TNFRSF10C // tumor necrosis factor receptor superfamily, member 10c
BANF1	NM_003860 // BANF1 // barrier to autointegration factor 1
CLIC3	NM_004669 // CLIC3 // chloride intracellular channel 3
ITGBL1	NM_004791 // ITGBL1 // integrin, beta-like 1 (with EGF-like repeat domains)
LPXN	NM_004811 // LPXN // leupaxin
GDF15	NM_004864 // GDF15 // growth differentiation factor 15
KRT7	NM_005556 // KRT7 // keratin 7
LAMC2	NM_005562 // LAMC2 // laminin, gamma 2
MT1G	NM_005950 // MT1G // metallothionein 1G
TUBA1B	NM_006082 // TUBA1B // tubulin, alpha 1b
POSTN	NM_006475 // POSTN // periostin, osteoblast specific factor
SAA4	NM_006512 // SAA4 // serum amyloid A4, constitutive
PLK2	NM_006622 // PLK2 // polo-like kinase 2 (Drosophila)
VPREB3	NM_013378 // VPREB3 // pre-B lymphocyte 3
TSPAN13	NM_014399 // TSPAN13 // tetraspanin 13
SH3PXD2A	NM_014631 // SH3PXD2A // SH3 and PX domains 2A
GPR116	NM_015234 // GPR116 // G protein-coupled receptor 116
FLJ11151	NM_018340 // FLJ11151 // hypothetical protein FLJ11151
BEX1	NM_018476 // BEX1 // brain expressed, X-linked 1
C8orf4	NM_020130 // C8orf4 // chromosome 8 open reading frame 4
NMRAL1	NM_020677 // NMRAL1 // NmrA-like family domain containing 1
PKNOX2	NM_022062 // PKNOX2 // PBX/knotted 1 homeobox 2
TINAGL1	NM_022164 // TINAGL1 // tubulointerstitial nephritis antigen-like 1
KRTAP4-12	NM_031854 // KRTAP4-12 // keratin associated protein 4-12
SNX25	NM_031953 // SNX25 // sorting nexin 25
SLC32A1	NM_080552 // SLC32A1 // solute carrier family 32 (GABA vesicular transporter)
IL20RB	NM_144717 // IL20RB // interleukin 20 receptor beta
DIRAS1	NM_145173 // DIRAS1 // DIRAS family, GTP-binding RAS-like 1
SPATA18	NM_145263 // SPATA18 // spermatogenesis associated 18 homolog (rat)
TIGD3	NM_145719 // TIGD3 // tigger transposable element derived 3
ESX1	NM_153448 // ESX1 // ESX homeobox 1
SLITRK4	NM_173078 // SLITRK4 // SLIT and NTRK-like family, member 4
XG	NM_175569 // XG // Xg blood group
ANKRD37	NM_181726 // ANKRD37 // ankyrin repeat domain 37
AQP1	NM_198098 // AQP1 // aquaporin 1 (Colton blood group)
TNFAIP8L3	NM_207381 // TNFAIP8L3 // tumor necrosis factor, alpha-induced protein 8-like 3
