# Supplementary material for: Unlike Pancreatic Cancer Cells Pancreatic Cancer Associated Fibroblasts Display Minimal Gene Induction after 5-Aza-2′-Deoxycytidine
Source: PLoS One. 2012 Sep 11;7(9):e43456. doi: 10.1371/journal.pone.0043456 (PMC3439436; doi:10.1371/journal.pone.0043456)
Supplement: Table S2 — Candidate hypermethylated genes underexpressed in CAFs relative to control fibroblasts. (XLSX) [file pone.0043456.s005.xlsx]

## Sheet: Sheet1
Supplemental Table 2. Candidate hypermethylated genes underexpressed in CAFs relative to control fibroblasts
Gene Assignment	Fold change overall in CAFs	CAF11 5AZA	CAF11untreated	CAF11 Fold Change	CAF12 5AZA	CAF12untreated	CAF12 Fold Change	CAF13 5AZA	CAF13untreated	CAF13 Fold Change	CAF15 5AZA	CAF15untreated	CAF15 Fold Change	CAF16 5AZA	CAF16untreated	CAF16 Fold Change	CAF18 AZA	CAF18 untreated	CAF18 Fold Change	CAF19 AZA	CAF19 untreated	CAF19 Fold Change	HPNE 5AZA	HPNE untreated	HPNE Fold Change	SC2 AZA	SC2 untreated	SC2 Fold Change	SC3 5AZA	SC3 untreated	SC3 Fold Change
NM_025214 // CCDC68 // coiled-coil domain containing 68 // 18q21 // 80323 /// BC	-32.3049	7.23361	6.10509	1.18485	5.23575	4.50277	1.16278	5.61811	4.94732	1.13559	6.87753	4.45254	1.54463	17.0615	19.7458	0.864057	136.108	49.9526	2.72474	13.3028	15.2811	0.870539	157.733	215.578	0.731675	573.21	502.919	1.13977	3.87987	2.62688	1.47699
NM_022350 // ERAP2 // endoplasmic reticulum aminopeptidase 2 // 5q15 // 64167 //	-18.2381	70.8164	82.2729	0.86075	10.7714	8.82893	1.22001	9.24148	11.7636	0.7856	10.466	8.48766	1.23308	154.462	224.859	0.686928	12.0248	14.4892	0.829915	9.58853	11.8355	0.81015	281.742	277.045	1.01695	474.998	610.72	0.777767	7.36118	9.21419	0.798896
NM_198253 // TERT // telomerase reverse transcriptase // 5p15.33 // 7015 /// NM_	-12.9491	76.817	85.1464	0.902176	46.2481	46.8039	0.988125	57.0628	71.4244	0.798926	60.9782	50.6317	1.20435	54.5546	44.2595	1.23261	59.8565	55.9219	1.07036	73.0877	63.5607	1.14989	560.445	824.441	0.679788	662.425	698.312	0.948609	885.699	994.353	0.890729
NM_000689 // ALDH1A1 // aldehyde dehydrogenase 1 family, member A1 // 9q21.13 //	-12.7812	13.3467	14.194	0.940306	25.5526	14.0615	1.8172	40.3781	47.441	0.851122	44.7866	86.456	0.518028	160	542.755	0.294792	97.5259	311.986	0.312597	75.0383	488.738	0.153535	167.639	517.769	0.323772	1588.31	3039.5	0.522556	4.3251	4.88176	0.885971
NM_000956 // PTGER2 // prostaglandin E receptor 2 (subtype EP2), 53kDa // 14q22	-12.3751	29.4387	29.8773	0.98532	26.5137	29.2555	0.906281	36.852	36.556	1.0081	23.6142	59.2671	0.398437	15.585	23.0487	0.676177	41.4605	120.478	0.344133	48.2541	178.605	0.270172	462.917	1726.22	0.268168	129.886	258.674	0.502122	13.2796	17.8185	0.74527
BC030803 // TMEM156 // transmembrane protein 156 // 4p14 // 80008 /// NM_024943	-11.7184	6.19452	6.15629	1.00621	5.41975	4.84708	1.11815	5.83035	5.7031	1.02231	9.92407	7.9938	1.24147	14.3401	21.7063	0.660642	24.2742	10.5721	2.29606	13.176	7.56568	1.74155	427.567	316.23	1.35208	34.7815	30.0763	1.15644	4.09924	2.54947	1.60788
BC101818 // GMFG // glia maturation factor, gamma // 19q13.2 // 9535 /// NM_0048	-11.5034	23.4298	25.8413	0.90668	36.7126	21.501	1.70748	27.422	21.2524	1.2903	65.5953	46.2986	1.41679	116.128	132.902	0.873787	127.736	71.568	1.78482	37.566	20.1959	1.86008	273.195	380.048	0.718843	690.88	517.917	1.33396	10.2135	11.5216	0.886465
NM_019018 // FAM105A // family with sequence similarity 105, member A // 5p15.2	-10.9727	16.0706	11.9082	1.34954	15.1257	12.8259	1.17931	34.6234	32.3202	1.07126	19.7482	24.0802	0.820101	29.1762	38.8659	0.750689	182.998	107.262	1.70608	16.3106	10.3112	1.58183	250.34	164.215	1.52446	668.105	418.406	1.59679	5.93661	5.97642	0.993339
NM_175861 // TMTC1 // transmembrane and tetratricopeptide repeat containing 1 //	-10.6551	49.8666	47.4751	1.05037	24.6776	21.0831	1.17049	65.373	63.5623	1.02849	45.662	45.1164	1.01209	41.8717	37.4381	1.11842	1168.09	1338.57	0.87264	185.333	224.218	0.826575	289.033	369.386	0.782469	1610.07	2108.55	0.763591	41.8395	49.605	0.843453
NM_001146 // ANGPT1 // angiopoietin 1 // 8q22.3-q23 // 284 /// AY055342 // ANGPT	-10.5468	40.1682	34.0991	1.17798	16.3078	11.2437	1.45039	23.6488	21.2012	1.11545	34.3037	32.9098	1.04236	54.8605	52.3234	1.04849	42.8646	64.4582	0.664998	19.6977	34.7669	0.566565	108.243	167.115	0.647716	412.436	628.43	0.656296	7.68649	4.76435	1.61333
NM_006639 // CYSLTR1 // cysteinyl leukotriene receptor 1 // Xq13.2-q21.1 // 1080	-9.87114	5.21322	7.30887	0.713273	7.14334	5.57679	1.28091	5.87301	6.31688	0.929733	5.31397	5.8368	0.910425	4.28761	7.67742	0.55847	13.9165	10.3768	1.34112	6.4512	7.01804	0.919231	7.23155	7.51919	0.961746	622.19	697.68	0.891799	2.50034	2.93161	0.85289
NM_006587 // CORIN // corin, serine peptidase // 4p13-p12 // 10699 /// BX648285	-9.846	24.7807	21.7733	1.13812	24.5813	16.2248	1.51504	18.5277	17.4114	1.06411	23.7894	17.8151	1.33535	67.2343	43.8406	1.53361	380.227	265.216	1.43365	43.691	30.8751	1.41509	152.331	195.506	0.779163	218.855	510.255	0.428913	10.3462	6.48629	1.59509
NM_014033 // METTL7A // methyltransferase like 7A // 12q13.13 // 25840	-9.74222	10.7787	9.42385	1.14377	13.8776	9.71729	1.42813	18.608	19.1388	0.972266	22.3366	16.0494	1.39174	15.8731	19.0889	0.831536	26.906	43.6716	0.616098	28.8016	77.6476	0.370927	160.114	201.15	0.795993	194.444	211.443	0.919605	7.47679	8.03459	0.930575
NM_175607 // CNTN4 // contactin 4 // 3p26-p25 // 152330 /// ENST00000273113 // C	-9.65361	5.86652	5.19284	1.12973	5.75918	4.4018	1.30837	4.93882	5.58137	0.884876	5.27814	4.86815	1.08422	4.84731	4.57678	1.05911	5.3968	5.7843	0.933008	5.62052	5.37208	1.04625	5.86837	5.96749	0.98339	236.046	422.807	0.558283	3.5585	2.77403	1.28279
NM_139072 // DNER // delta/notch-like EGF repeat containing // 2q36.3 // 92737	-9.35701	32.862	34.12	0.96313	17.4915	17.6684	0.989988	17.4268	19.6151	0.888438	38.1749	21.2338	1.79784	17.6439	16.68	1.05779	28.3731	22.1169	1.28287	45.0953	41.6106	1.08375	394.908	436.885	0.903918	119.304	121.551	0.981514	18.5967	9.85361	1.8873
NM_018440 // PAG1 // phosphoprotein associated with glycosphingolipid microdomai	-9.04089	18.1277	27.4296	0.660881	15.1151	13.2825	1.13797	16.961	13.5475	1.25197	18.4002	17.5281	1.04975	31.0258	19.3555	1.60294	89.8213	71.9431	1.2485	46.6849	64.2655	0.726438	109.121	245.465	0.444548	194.616	245.19	0.793735	9.58895	7.41442	1.29328
NM_007288 // MME // membrane metallo-endopeptidase // 3q25.1-q25.2 // 4311 /// N	-9.03657	35.7005	30.351	1.17625	14.2039	8.96617	1.58417	8.96196	9.85477	0.909403	6.74382	7.80491	0.864048	9.98411	16.467	0.60631	138.801	170.992	0.81174	21.9393	47.8956	0.458065	464.137	571.585	0.812017	79.5229	73.7046	1.07894	6.18658	7.67797	0.805757
NM_207303 // ATRNL1 // attractin-like 1 // 10q26 // 26033 /// BC035157 // ATRNL1	-8.72003	5.69159	6.05295	0.9403	5.94731	4.74068	1.25453	5.7521	5.51201	1.04356	5.40005	4.51248	1.19669	5.9895	5.66654	1.05699	6.21642	6.49402	0.957253	6.25984	6.07248	1.03085	23.8865	25.8018	0.925769	93.3398	94.0854	0.992075	3.1734	2.50277	1.26796
NM_178505 // TMEM26 // transmembrane protein 26 // 10q21.2 // 219623 /// BC04287	-8.36137	8.66192	14.2876	0.606254	7.57476	4.94294	1.53244	7.97186	6.41788	1.24213	7.01273	6.96554	1.00677	6.84436	11.6071	0.58967	20.0804	17.0779	1.17581	12.4263	22.518	0.551839	35.3821	43.4289	0.814713	242.435	152.225	1.59261	8.45064	9.56433	0.883558
NM_000331 // SAA1 // serum amyloid A1 // 11p15.1 // 6288 /// BC105796 // SAA1 //	-7.98431	10.9699	9.22199	1.18954	4.72474	3.90049	1.21132	5.24843	4.71118	1.11404	64.8344	36.1616	1.79291	8.59666	5.41321	1.58809	64.0233	7.69406	8.32113	8.72706	4.60333	1.89581	102.521	16.7115	6.13476	449.11	292.636	1.53471	3.36452	2.26625	1.48462
NM_006614 // CHL1 // cell adhesion molecule with homology to L1CAM (close homolo	-7.89477	8.68898	8.60311	1.00998	5.16026	6.4054	0.805611	5.9387	6.99653	0.848806	7.5914	6.11025	1.2424	7.43467	6.1533	1.20824	26.1871	14.4899	1.80727	8.86599	7.03362	1.26052	7.64645	8.01469	0.954054	294.285	440.829	0.667572	3.51327	3.10335	1.13209
NM_016249 // MAGEC2 // melanoma antigen family C, 2 // Xq27 // 51438	-7.80616	8.92629	10.0558	0.887676	5.91325	7.38199	0.801037	8.84638	5.97247	1.48119	8.02637	7.20804	1.11353	6.66504	8.23967	0.808896	16.3955	8.92238	1.83757	9.54192	7.80489	1.22256	59.7993	23.8546	2.50682	157.655	143.81	1.09627	9.4441	6.56293	1.43901
AF329499 // RAB27B // RAB27B, member RAS oncogene family // 18q21.2 // 5874 ///	-7.75808	7.22698	12.0669	0.598909	5.53723	9.68962	0.57146	17.6408	7.5134	2.34791	6.51686	6.62792	0.983244	14.6253	11.2125	1.30437	40.9539	23.1176	1.77155	22.1419	23.541	0.940568	233.023	239.698	0.972152	39.9532	36.1076	1.1065	12.3981	7.49223	1.65479
NM_176870 // MT1M // metallothionein 1M // 16q13 // 4499 /// BC103841 // MT1M //	-7.75215	38.9589	20.2527	1.92364	33.6343	21.4343	1.56918	26.6007	35.5515	0.74823	18.8958	61.9246	0.305142	20.7861	29.6131	0.701922	35.1486	13.1205	2.67891	156.518	163.106	0.959609	778.641	885.219	0.879603	94.7714	81.738	1.15945	4.49603	3.7529	1.19801
NM_017912 // HERC6 // hect domain and RLD 6 // 4q22.1 // 55008 /// ENST000002643	-7.64801	12.502	13.0516	0.95789	11.2442	10.3142	1.09017	17.0477	14.2738	1.19434	12.9425	11.2557	1.14986	19.876	23.478	0.84658	71.5049	32.9152	2.1724	19.4616	27.2142	0.715127	97.4442	76.4829	1.27407	147.662	227.601	0.648776	10.8971	13.3473	0.816427
NM_052889 // COP1 // caspase-1 dominant-negative inhibitor pseudo-ICE // --- //	-7.44581	11.6618	9.37865	1.24344	9.57903	16.7207	0.572885	15.4953	5.769	2.68596	25.5103	69.0941	0.369211	26.9684	55.4979	0.485936	244.253	260.148	0.9389	84.3321	99.0627	0.8513	290.143	191.286	1.5168	354.06	390.024	0.90779	2.40767	4.03649	0.596476
NM_002240 // KCNJ6 // potassium inwardly-rectifying channel, subfamily J, member	-7.09308	9.47861	8.57493	1.10539	8.29066	6.77299	1.22408	5.04912	6.33881	0.796541	6.82613	7.3629	0.927098	6.29784	6.1186	1.02929	9.1859	6.10805	1.5039	8.21144	6.31568	1.30017	26.3635	77.9254	0.338317	25.5162	25.6653	0.994191	5.02327	3.9409	1.27465
NM_001080480 // MBOAT1 // membrane bound O-acyltransferase domain containing 1 /	-6.88695	8.94464	15.0991	0.592396	10.6267	8.69667	1.22193	8.80308	11.594	0.759279	10.9471	11.4859	0.95309	16.62	13.2302	1.25622	178.86	182.396	0.980614	37.0618	28.039	1.32179	22.4185	35.0766	0.63913	446.684	532.696	0.838535	5.7983	4.4615	1.29963
NM_000927 // ABCB1 // ATP-binding cassette, sub-family B (MDR/TAP), member 1 //	-6.85933	9.63854	8.69581	1.10841	7.70015	6.97027	1.10471	9.87873	9.63471	1.02533	11.7353	9.42903	1.24459	9.88936	7.66936	1.28946	41.5372	45.0119	0.922805	8.71388	7.27801	1.19729	34.9415	22.3093	1.56623	84.5373	215.421	0.392428	6.45918	4.7051	1.3728
NM_021007 // SCN2A // sodium channel, voltage-gated, type II, alpha subunit // 2	-6.76007	7.87499	8.91676	0.883167	5.13124	4.68586	1.09505	5.22011	5.29617	0.985639	6.48543	5.30768	1.2219	5.86961	4.94579	1.18679	6.17527	6.02887	1.02428	27.0261	33.281	0.812058	67.2315	41.9834	1.60138	43.3816	59.0467	0.7347	21.4689	14.7903	1.45155
NM_002462 // MX1 // myxovirus (influenza virus) resistance 1, interferon-inducib	-6.56896	22.2857	22.7324	0.98035	18.8165	16.3873	1.14824	18.9306	20.0971	0.941957	17.0413	17.5337	0.971917	30.9502	26.7546	1.15682	251.516	76.1706	3.30201	52.7389	30.6648	1.71985	54.3637	38.2735	1.4204	563.286	717.801	0.784738	11.9212	9.29689	1.28228
NM_001031683 // IFIT3 // interferon-induced protein with tetratricopeptide repea	-6.53076	27.4457	18.2095	1.50722	52.7337	41.4062	1.27357	33.3311	35.0736	0.950319	26.7215	49.6801	0.537871	59.9197	109.502	0.547202	161.851	61.0215	2.65236	40.3049	75.2247	0.535793	494.447	160.973	3.07161	344.546	552.651	0.623442	49.2877	74.3512	0.662904
NM_033292 // CASP1 // caspase 1, apoptosis-related cysteine peptidase (interleuk	-6.33477	5.01332	4.67866	1.07153	15.9159	7.71376	2.06331	13.6637	15.5891	0.876491	19.6397	25.0392	0.784358	30.3681	52.4765	0.578699	86.3561	128.278	0.673195	28.3156	72.9303	0.388256	220.568	119.96	1.83868	157.805	204.93	0.770043	3.47745	5.85114	0.59432
AL832618 // IFI44L // interferon-induced protein 44-like // 1p31.1 // 10964 ///	-6.23413	8.32687	6.45535	1.28992	6.32321	5.61337	1.12646	8.54544	9.31722	0.917166	6.76518	6.23884	1.08437	7.24766	7.60606	0.95288	30.7579	8.30908	3.70172	10.5354	9.58503	1.09915	43.1094	20.5838	2.09434	66.0456	87.8438	0.751853	4.15728	3.28915	1.26394
NM_004887 // CXCL14 // chemokine (C-X-C motif) ligand 14 // 5q31 // 9547 /// AF1	-6.22881	19.1572	25.9761	0.737493	17.4269	12.5841	1.38483	14.8874	22.3723	0.665439	22.5668	15.6129	1.44539	16.8459	15.9765	1.05442	25.9972	16.1165	1.61308	16.2117	17.3087	0.936621	13.6922	16.0488	0.85316	844.573	760.016	1.11126	6.08761	5.8676	1.0375
NM_004664 // LIN7A // lin-7 homolog A (C. elegans) // 12q21 // 8825 /// BC099921	-6.01435	9.75321	4.50637	2.16432	6.34142	9.83621	0.644702	10.9868	7.91437	1.38821	9.47132	15.4831	0.61172	11.1839	9.18811	1.21721	21.6805	30.5895	0.708756	17.7067	17.5993	1.0061	49.3426	98.5703	0.500583	52.5322	49.654	1.05797	7.53032	6.76666	1.11286
BC013293 // SNCA // synuclein, alpha (non A4 component of amyloid precursor) //	-5.93554	14.0952	13.5409	1.04094	13.2243	10.7203	1.23358	10.9552	19.1633	0.571676	11.0388	14.2145	0.776587	11.7393	10.6553	1.10173	15.2159	21.3695	0.712038	16.3977	16.4901	0.994397	51.5191	61.0491	0.843896	213.928	121.33	1.76319	9.97089	7.36586	1.35366
NM_015236 // LPHN3 // latrophilin 3 // 4q13.1 // 23284 /// ENST00000280009 // LP	-5.87864	8.99883	7.0801	1.271	5.92392	5.42232	1.09251	7.4625	6.71449	1.1114	6.18082	5.55743	1.11217	6.5096	5.86214	1.11045	7.56326	6.99739	1.08087	8.48745	5.87823	1.44388	7.69776	7.45086	1.03314	174.252	179.172	0.97254	4.99866	2.83504	1.76317
NM_006933 // SLC5A3 // solute carrier family 5 (inositol transporters), member 3	-5.78966	122.471	118.073	1.03725	106.167	113.618	0.934421	180.026	149.647	1.203	160.957	77.353	2.08081	120.707	105.715	1.14182	421.833	281.324	1.49946	176.874	218.371	0.80997	452.317	428.565	1.05542	1145.09	1513.69	0.756489	204.942	238.468	0.859411
NM_000853 // GSTT1 // glutathione S-transferase theta 1 // 22q11.23 // 2952	-5.73567	280.386	259.381	1.08098	17.6925	16.4186	1.07759	16.7293	19.4053	0.8621	30.026	18.3464	1.63662	343.468	380.388	0.902941	351.568	332.778	1.05646	545.45	556.487	0.980167	565.448	487.544	1.15979	888.962	681.014	1.30535	312.754	257.606	1.21408
NM_001442 // FABP4 // fatty acid binding protein 4, adipocyte // 8q21 // 2167 //	-5.68852	4.64396	7.12621	0.651673	7.05255	5.09585	1.38398	5.56054	4.67554	1.18928	6.95243	6.96285	0.998503	4.83131	4.63262	1.04289	6.96844	6.4919	1.07341	4.90938	5.81761	0.843883	114.578	179.385	0.638727	8.68564	6.06828	1.43132	3.05312	2.58992	1.17885
NM_032578 // MYPN // myopalladin // 10q21.3 // 84665 /// AF328296 // MYPN // myo	-5.64388	19.0014	19.2813	0.985483	11.4202	10.8075	1.05669	19.4944	17.5584	1.11026	10.464	10.0852	1.03756	26.1476	14.0334	1.86324	21.5186	11.6215	1.85162	43.9732	35.816	1.22775	96.1879	159.378	0.603521	41.9175	47.2236	0.887639	15.722	20.9702	0.749731
NM_007332 // TRPA1 // transient receptor potential cation channel, subfamily A,	-5.62461	7.42584	5.86055	1.26709	6.29529	5.47534	1.14975	5.46692	4.57492	1.19498	7.85969	7.0701	1.11168	5.06214	4.10261	1.23388	317.675	391.388	0.811663	12.3032	17.9185	0.68662	9.0978	6.7872	1.34043	675.246	635.027	1.06333	3.04272	2.43942	1.24731
NM_001017372 // SLC27A6 // solute carrier family 27 (fatty acid transporter), me	-5.29807	10.7164	8.19562	1.30758	6.39984	8.08471	0.791598	8.18193	7.86976	1.03967	9.69104	6.62944	1.46182	6.14553	7.40985	0.829373	42.8521	24.0623	1.78088	8.96574	6.71354	1.33547	9.49266	10.3341	0.918576	164.334	186.966	0.878951	5.36365	4.48788	1.19514
NM_000616 // CD4 // CD4 molecule // 12pter-p12 // 920	-5.27095	24.7706	32.7667	0.755969	18.6687	17.5393	1.06439	15.4994	16.4188	0.944003	33.06	33.7145	0.980587	84.9815	91.9719	0.923994	18.7403	15.3961	1.21721	57.7066	43.6273	1.32272	97.4092	58.2074	1.67348	363.751	436.567	0.833208	9.33374	7.65138	1.21988
NM_006500 // MCAM // melanoma cell adhesion molecule // 11q23.3 // 4162 /// M292	-5.24537	69.5645	72.6314	0.957774	54.0747	36.9707	1.46264	45.2363	32.9786	1.37169	38.6275	35.4728	1.08893	154.613	84.0355	1.83985	301.543	278.434	1.083	195.267	86.5735	2.25551	214.152	151.93	1.40954	749.551	843.425	0.888699	25.9699	13.3524	1.94496
NM_014787 // DNAJC6 // DnaJ (Hsp40) homolog, subfamily C, member 6 // 1pter-q31.	-5.12921	37.4891	30.4521	1.23108	25.0664	19.9493	1.25651	27.849	23.7263	1.17376	26.2185	19.965	1.31322	34.1656	25.1146	1.36039	15.9492	13.1896	1.20923	19.7164	13.5771	1.45218	69.4565	102.353	0.678598	114.349	107.829	1.06047	9.08088	6.91898	1.31246
NM_002535 // OAS2 // 2'-5'-oligoadenylate synthetase 2, 69/71kDa // 12q24.2 // 4	-5.05436	14.6548	12.7155	1.15251	7.92478	7.81556	1.01397	9.76001	8.69328	1.12271	7.18186	8.80723	0.81545	9.83239	11.1811	0.879376	126.971	26.6538	4.76371	20.9165	17.8479	1.17193	19.6496	11.5453	1.70196	246.292	330.384	0.745472	5.56066	4.56009	1.21942
NM_017631 // FLJ20035 // hypothetical protein FLJ20035 // 4q32.3 // 55601 /// AL	-4.88498	7.54238	7.4073	1.01824	9.50299	7.53602	1.26101	9.04885	7.94446	1.13901	7.80123	12.3243	0.632996	11.684	28.3881	0.411581	20.7436	16.3251	1.27066	6.48916	10.2647	0.632182	28.7777	35.7315	0.805387	58.555	90.2217	0.649012	5.05455	6.89414	0.733166
NM_000601 // HGF // hepatocyte growth factor (hepapoietin A; scatter factor) //	-4.75311	10.3767	8.22334	1.26186	6.92234	4.93979	1.40134	11.3783	12.902	0.881902	23.1794	93.7853	0.247154	8.58427	13.4906	0.636315	389.327	640.571	0.607781	17.0925	102.577	0.166631	28.1947	34.0292	0.828544	425.654	727.559	0.585044	3.5198	5.22065	0.674207
NM_030784 // GPR63 // G protein-coupled receptor 63 // 6q16.1-q16.3 // 81491	-4.68187	25.3966	24.0741	1.05493	17.1629	33.8458	0.507091	33.4876	16.4391	2.03707	25.3707	41.4439	0.61217	17.8137	57.2991	0.31089	376.279	639.602	0.588302	35.8457	61.2758	0.58499	76.0682	72.7936	1.04498	527.703	886.153	0.595499	7.5964	10.8667	0.699053
NM_016269 // LEF1 // lymphoid enhancer-binding factor 1 // 4q23-q25 // 51176 ///	-4.64158	13.689	13.7397	0.99631	10.2113	11.4139	0.894637	12.1475	14.9898	0.810384	10.0418	6.69839	1.49914	9.45373	14.4488	0.654292	21.748	21.6904	1.00266	14.4945	13.9181	1.04141	31.0781	46.3392	0.670665	72.6989	84.7467	0.857838	8.39454	4.41169	1.90279
NM_003222 // TFAP2C // transcription factor AP-2 gamma (activating enhancer bind	-4.57993	21.408	25.6144	0.83578	15.3369	14.8555	1.03241	16.7516	14.4432	1.15983	13.9838	10.7221	1.3042	45.0596	35.345	1.27485	151.372	166.896	0.906984	17.4358	12.9032	1.35128	48.4728	51.7246	0.937132	211.056	236.307	0.893143	9.90264	7.23873	1.36801
NM_001742 // CALCR // calcitonin receptor // 7q21.3 // 799 /// AB022178 // CALCR	-4.5772	9.39298	10.8246	0.867744	8.11734	7.7323	1.0498	7.87617	9.77409	0.805821	9.20541	6.89735	1.33463	7.95726	8.72535	0.91197	9.72371	10.7439	0.905045	8.65546	7.88011	1.09839	135.086	155.091	0.871011	9.21249	8.98925	1.02483	5.31048	3.89124	1.36473
NM_017954 // CADPS2 // Ca2+-dependent activator protein for secretion 2 // 7q31.	-4.55584	14.3327	12.0998	1.18454	40.1248	27.7823	1.44426	14.1651	14.9605	0.946833	10.6768	13.6644	0.781359	11.8363	18.8602	0.627581	16.7391	20.2048	0.828471	18.805	37.412	0.502646	78.9802	86.529	0.91276	65.6356	96.4738	0.680346	14.3193	16.1537	0.886441
NM_006417 // IFI44 // interferon-induced protein 44 // 1p31.1 // 10561	-4.54234	10.6924	9.21974	1.15973	9.56365	10.2352	0.934388	8.55467	12.4606	0.686538	7.1365	7.82262	0.91229	12.8023	25.6456	0.499201	22.3367	13.3685	1.67085	11.676	10.5763	1.10398	44.3179	38.7347	1.14414	59.3947	75.5371	0.786298	4.92714	6.38215	0.772019
NM_080657 // RSAD2 // radical S-adenosyl methionine domain containing 2 // 2p25.	-4.50552	12.8132	11.6613	1.09878	5.64315	6.95226	0.8117	8.70068	15.6825	0.554802	10.3765	9.57771	1.0834	11.9372	7.1807	1.6624	39.9926	9.17624	4.35828	20.73	6.57389	3.15338	16.4319	10.0897	1.62858	156.745	171.179	0.915679	5.7766	7.70506	0.749715
NM_021197 // WFDC1 // WAP four-disulfide core domain 1 // 16q24.3 // 58189 /// A	-4.45536	52.6431	55.7552	0.944183	37.5373	33.693	1.1141	44.1131	41.5511	1.06166	62.4503	51.7023	1.20788	98.8751	54.4275	1.81664	779.566	587.806	1.32623	98.6278	65.8363	1.49808	24.8337	37.3333	0.665189	3239.36	2558.72	1.26601	23.3468	15.1168	1.54443
NM_024717 // MCTP1 // multiple C2 domains, transmembrane 1 // 5q15 // 79772 ///	-4.44081	6.15482	7.37588	0.834452	5.67803	5.4562	1.04066	5.80296	6.79081	0.854531	5.85373	6.12906	0.955078	5.55643	6.6306	0.837998	19.5054	20.6394	0.945057	9.95315	9.69726	1.02639	39.4556	47.9346	0.823113	17.8316	28.1471	0.633515	3.93118	3.16639	1.24153
NM_207363 // NAP5 // Nck-associated protein 5 // 2q21.2 // 344148 /// NM_207481	-4.40871	49.0947	62.8216	0.781494	72.1144	50.6065	1.425	65.3052	58.7356	1.11185	46.7517	42.9734	1.08792	52.3059	74.4654	0.702419	60.2762	92.2092	0.65369	32.879	23.791	1.38199	63.124	100.121	0.630477	563.046	600.102	0.93825	41.1384	63.363	0.64925
NM_002019 // FLT1 // fms-related tyrosine kinase 1 (vascular endothelial growth	-4.40245	13.5377	9.54902	1.41771	7.59363	7.7991	0.973655	8.46394	8.72964	0.969563	11.3092	8.91785	1.26815	18.7529	13.3029	1.40969	10.9284	15.885	0.68797	10.3139	10.211	1.01008	6.58999	8.15072	0.808516	212.728	259.753	0.818963	4.11072	3.65099	1.12592
NM_005533 // IFI35 // interferon-induced protein 35 // 17q21 // 3430 /// U72882	-4.31679	93.3514	76.7738	1.21593	140.954	93.1868	1.5126	146.056	119.586	1.22135	150.186	189.557	0.7923	160.323	178.967	0.895824	145.259	256.225	0.56692	236.354	282.093	0.837858	611.282	693.892	0.880947	539.406	648.819	0.831366	54.4321	47.0246	1.15752
AY358900 // COCH // coagulation factor C homolog, cochlin (Limulus polyphemus) /	-4.29428	8.06565	5.46864	1.47489	13.9072	12.1099	1.14842	9.25362	10.5214	0.879505	18.2659	22.2029	0.822681	20.2721	20.1056	1.00828	12.8948	16.457	0.783545	18.9666	13.5325	1.40156	89.316	103.718	0.861143	40.4366	29.8788	1.35335	8.66567	2.91407	2.97373
NM_001874 // CPM // carboxypeptidase M // 12q14.3 // 1368 /// NM_198320 // CPM /	-4.27488	10.9239	9.29888	1.17475	10.8854	8.82649	1.23326	18.6513	14.6152	1.27616	6.58695	7.61628	0.864851	6.42839	7.62606	0.84295	7.9486	7.41681	1.0717	19.363	19.8964	0.973191	283.653	402.486	0.704752	6.01879	4.47488	1.34502	6.53664	6.65826	0.981734
NM_032021 // TMEM133 // transmembrane protein 133 // 11q22.1 // 83935 /// AK0573	-4.26796	13.9602	10.284	1.35747	10.2589	12.3623	0.829854	11.5439	18.49	0.624332	17.1387	16.838	1.01786	24.4509	18.9692	1.28898	13.2679	12.0643	1.09977	9.54056	9.99316	0.954709	29.9965	48.492	0.618587	19.815	72.1967	0.274459	5.31583	3.97961	1.33577
NM_022337 // RAB38 // RAB38, member RAS oncogene family // 11q14 // 23682	-4.25116	32.7433	20.4703	1.59955	18.1602	18.0184	1.00787	20.4537	22.796	0.89725	18.0329	15.5773	1.15764	30.691	18.9891	1.61624	52.1825	35.033	1.48952	41.4261	19.9723	2.07418	33.3035	26.5717	1.25334	222.222	283.268	0.784494	13.4457	4.53527	2.9647
NM_000519 // HBD // hemoglobin, delta // 11p15.5 // 3045	-4.22245	7.32825	12.9317	0.566689	12.4541	5.77042	2.15827	7.21353	7.50247	0.961487	6.0394	8.60011	0.702247	7.73789	6.73514	1.14888	41.7507	69.0742	0.604433	17.7837	24.4929	0.726076	6.62389	13.1822	0.502487	136.243	212.891	0.639966	7.2652	3.80243	1.91067
NM_003638 // ITGA8 // integrin, alpha 8 // 10p13 // 8516	-4.19707	8.74251	9.44136	0.92598	13.5786	14.1104	0.962311	9.50876	11.6769	0.814322	21.9485	25.0434	0.876419	15.5138	19.0437	0.814642	31.7694	71.3762	0.445098	10.5596	14.8026	0.713361	8.20918	8.38599	0.978916	464.422	782.448	0.59355	4.06727	2.98253	1.3637
NR_003679 // NBLA00301 // Nbla00301 // 4q34.1 // 79804 /// AK054605 // NBLA00301	-4.17546	17.4559	31.3391	0.557001	24.104	29.4813	0.817603	47.7872	32.4026	1.4748	36.9826	30.9984	1.19305	39.2575	49.9713	0.785601	47.9293	42.4191	1.1299	47.4332	80.689	0.587852	120.468	241.211	0.49943	119.623	122.244	0.978559	6.63627	10.0131	0.662759
NM_003392 // WNT5A // wingless-type MMTV integration site family, member 5A // 3	-4.16708	433.179	527.456	0.821261	212.116	197.602	1.07345	332.849	233.81	1.42359	280.256	232.734	1.20419	656.54	521.02	1.26011	943.4	802.524	1.17554	460.844	347.846	1.32485	1436.16	1505.18	0.954145	1748.38	1413.57	1.23685	274.634	197.386	1.39136
NM_007048 // BTN3A1 // butyrophilin, subfamily 3, member A1 // 6p22.1 // 11119 /	-4.16581	59.51	65.9951	0.901734	65.2069	54.8421	1.18899	68.6888	70.5807	0.973195	56.0729	50.1833	1.11736	66.1265	101.127	0.653896	336.201	260.249	1.29184	117.387	193.161	0.607716	309.998	290.177	1.06831	556.944	563.527	0.988318	76.7533	118.557	0.647396
NM_178428 // LCE2A // late cornified envelope 2A // 1q21.3 // 353139	-4.14131	178.932	159.636	1.12087	92.0299	94.6106	0.972723	107.232	160.568	0.667829	101.604	69.8201	1.45523	96.8983	75.7167	1.27975	100.571	109.823	0.915755	122.773	97.3872	1.26067	619.672	553.32	1.11992	727.867	339.207	2.14579	93.8224	52.0375	1.80298
NM_032642 // WNT5B // wingless-type MMTV integration site family, member 5B // 1	-4.13742	265.541	244.443	1.08631	76.9211	65.1615	1.18047	109.979	54.8724	2.00427	62.0694	39.5756	1.56838	146.585	69.308	2.11498	464.284	481.485	0.964275	222.223	185.406	1.19858	627.206	557.736	1.12456	296.272	396.778	0.746695	45.4963	34.9394	1.30215
NM_194250 // ZNF804A // zinc finger protein 804A // 2q32.1 // 91752	-4.12807	25.368	27.9111	0.908886	19.6155	23.7905	0.82451	19.7307	21.3926	0.922314	17.925	43.4222	0.412807	16.8142	28.3587	0.592912	89.0483	109.073	0.81641	29.5829	41.2038	0.717965	120.96	144.941	0.834546	121.85	154.333	0.789527	7.45	5.5933	1.33195
NM_198277 // SLC37A2 // solute carrier family 37 (glycerol-3-phosphate transport	-4.12009	30.5474	40.038	0.76296	28.9973	22.1897	1.30679	30.4569	33.1763	0.918032	25.2003	19.832	1.27069	26.0364	23.6364	1.10154	25.0147	22.6497	1.10442	41.8789	21.0427	1.99019	275.302	404.07	0.681323	35.7941	25.4727	1.40519	21.807	11.9289	1.82808
NM_000443 // ABCB4 // ATP-binding cassette, sub-family B (MDR/TAP), member 4 //	-4.11511	8.98721	9.83602	0.913704	7.49121	5.57178	1.34449	7.55343	8.50521	0.888094	8.69323	10.4137	0.834788	6.1058	7.11889	0.85769	17.8456	15.3948	1.1592	6.66925	7.48433	0.891095	10.3625	9.00441	1.15082	70.227	151.615	0.463193	4.8539	3.11274	1.55937
NM_014705 // DOCK4 // dedicator of cytokinesis 4 // 7q31.1 // 9732 /// BC117694	-4.09795	20.5034	23.9129	0.85742	13.1489	12.5797	1.04525	16.6152	17.0673	0.973511	15.5817	13.0352	1.19536	15.5916	12.0466	1.29427	107.505	77.5676	1.38595	25.6248	24.7679	1.0346	62.0547	52.1919	1.18897	132.079	139.062	0.949785	7.99902	7.64042	1.04693
AY358868 // TNFSF18 // tumor necrosis factor (ligand) superfamily, member 18 //	-4.08588	10.7349	7.76547	1.38239	14.6028	6.06292	2.40854	7.88672	6.87383	1.14735	11.1942	8.38563	1.33493	22.3532	46.4515	0.481216	33.7359	10.1911	3.31033	7.5115	9.4015	0.798968	8.4603	8.7631	0.965446	403.821	209.317	1.92923	4.65558	3.40473	1.36739
NM_022748 // TNS3 // tensin 3 // 7p12.3 // 64759 /// BC071791 // TNS3 // tensin	-4.07203	82.7153	73.5868	1.12405	38.7466	31.0503	1.24787	47.6486	43.0291	1.10736	95.3417	108.866	0.875771	117.558	179.736	0.654059	796.523	662.675	1.20198	200.176	221.316	0.90448	274.859	223.146	1.23175	900.662	1036.21	0.869189	11.7546	8.04873	1.46043
NM_024561 // NARG1L // NMDA receptor regulated 1-like // 13q14.11 // 79612 /// N	-4.06955	15.9716	12.0581	1.32455	20.1943	23.7014	0.85203	17.7027	16.8839	1.0485	17.1229	21.1102	0.81112	17.9274	18.6716	0.960143	22.0682	26.636	0.82851	15.0582	23.8887	0.630348	289.032	315.459	0.916227	17.4401	20.9324	0.833163	9.94352	12.9496	0.767863
NM_007047 // BTN3A2 // butyrophilin, subfamily 3, member A2 // 6p22.1 // 11118	-4.05637	69.7971	45.5585	1.53203	28.9184	38.2541	0.755956	43.4993	56.5897	0.768679	46.8317	49.6004	0.94418	59.6449	78.0303	0.764381	111.42	136.21	0.818002	93.544	119.139	0.785167	147.1	156.879	0.937665	206.52	259.009	0.797347	49.5555	70.357	0.704344
NM_000863 // HTR1B // 5-hydroxytryptamine (serotonin) receptor 1B // 6q13 // 335	-4.05303	35.322	33.9368	1.04082	14.933	17.4912	0.853744	13.5384	20.4828	0.660964	21.3727	12.7302	1.6789	99.135	103.223	0.960396	23.8722	32.8822	0.725992	64.5587	29.5434	2.18522	104.155	143.372	0.726467	63.1678	97.9127	0.645144	9.303	4.6618	1.99558
NM_145176 // SLC2A12 // solute carrier family 2 (facilitated glucose transporter	-4.04106	28.298	25.3106	1.11803	22.7751	18.7039	1.21767	34.6593	42.4114	0.817217	58.039	50.9626	1.13885	42.627	24.5873	1.7337	120.298	154.157	0.78036	87.1015	69.3015	1.25685	207.018	114.203	1.81272	201.678	254.353	0.792906	33.4024	25.9533	1.28702
NM_004885 // NPFFR2 // neuropeptide FF receptor 2 // 4q21 // 10886 /// NM_053036	-4.02398	7.89571	5.08433	1.55295	4.63082	3.23287	1.43242	3.54803	4.55811	0.778399	4.79572	4.08206	1.17483	4.07751	4.11389	0.991157	13.2917	15.5312	0.855806	4.23273	4.78243	0.885058	12.4658	12.9968	0.959144	25.9657	34.9147	0.74369	3.13564	2.65699	1.18015
NM_012338 // TSPAN12 // tetraspanin 12 // 7q31.31 // 23554	-4.01325	50.0974	68.7512	0.728677	46.6708	33.9833	1.37335	36.5339	39.3436	0.928586	47.3662	49.4705	0.957464	42.394	46.6173	0.909405	204.223	140.376	1.45483	33.73	44.1006	0.764842	65.9521	89.4993	0.736901	495.158	545.954	0.906959	22.978	22.5564	1.01869
NM_017779 // DEPDC1 // DEP domain containing 1 // 1p31.2 // 55635 /// AK022792 /	-4.00695	6.60898	12.2346	0.540188	28.4129	26.8029	1.06007	24.7693	89.68	0.276196	8.82767	71.9288	0.122728	11.2228	20.9115	0.536681	74.2731	172.258	0.431174	20.7363	135.04	0.153557	280.976	445.728	0.630375	12.873	102.508	0.12558	60.0966	209.209	0.287256
